# Supplementary material for: Non-human primate model of long-COVID identifies immune associates of hyperglycemia
Source: Nat Commun. 2024 Aug 20;15:6664. doi: 10.1038/s41467-024-50339-4 (PMC11335872; doi:10.1038/s41467-024-50339-4)
Supplement: Supplementary file 4 — Source Data [file 41467_2024_50339_MOESM4_ESM.xlsx]

## Sheet: Figure 1b
Geometric N (Nasal VC Log) - Unvaccinated
BL	D3	Wk 5	Wk 6
0	7.32595	0	0
0	8.42256	0	0
0	10.1209	0	0
0	8.65335	5.16688	0
0	9.87524	0	5.79054
0	8.74396	0	0
0	9.42373	6.62924	5.40646
0	8.97603	0	0
0	8.93257	5.33898	0
0	9.73992	0	0
Geometric N (Nasal VC Log) - Vaccinated
BL	D3	Wk 5	Wk 6
0	7.31173	5.97838	5.53124
0	11.0067	6.815	5.73669
0	9.52723	0	0
0	8.4807	6.06007	0
0	9.73538	5.55065	0
Genomic N (Pharyngeal VC Log) - Unvaccinated
BL	D3	Wk 5	Wk 6
0	9.22353	0	0
0	9.02311	5.17867	0
0	8.68271	4.80606	4.94664
0	9.69535	4.81951	5.03441
0	9.06118	0	0
0	8.55609	0	0
0	0	4.94061	0
0	8.77853	0	0
4.81293	8.9083	4.69057	0
0	9.13956	4.69438	0
Genomic N (Pharyngeal VC Log) - Vaccinated
BL	D3	Wk 5	Wk 6
0	7.23379	0	4.93447
0	9.7417	5.12147	4.77726
0	9.32562	0	0
0	9.27171	0	0
0	9.30417	0	0

## Sheet: Figure 1c
Weeks	Animals	Spike	Vaccination	Immunoglobulin
0	NB85	7.2317	Unvacc	IgA
0	NB87	3.0958	Unvacc	IgA
0	NB88	4.34225	Unvacc	IgA
0	NB93	4.30656	Unvacc	IgA
0	NB94	3.51645	Unvacc	IgA
0	NB95	1.13038	Unvacc	IgA
0	NC12	7.72655	Unvacc	IgA
0	NC13	3.44938	Unvacc	IgA
0	NC18	2.47018	Unvacc	IgA
0	NC36	2.97033	Unvacc	IgA
1	NC12	26.1804	Unvacc	IgA
1	NC18	6.50893	Unvacc	IgA
3	NB87	1401.15	Unvacc	IgA
3	NB95	1254.92	Unvacc	IgA
3	NC12	7108.31	Unvacc	IgA
3	NC13	1870.79	Unvacc	IgA
3	NC18	7285.44	Unvacc	IgA
6	NB85	438.05	Unvacc	IgA
6	NB87	212.405	Unvacc	IgA
6	NB88	874.211	Unvacc	IgA
6	NB93	178.547	Unvacc	IgA
6	NB94	499.434	Unvacc	IgA
6	NB95	499.837	Unvacc	IgA
6	NC12	523.466	Unvacc	IgA
6	NC13	305.425	Unvacc	IgA
6	NC18	794.62	Unvacc	IgA
6	NC36	3272.89	Unvacc	IgA
8	NB87	196.106	Unvacc	IgA
8	NB88	595.717	Unvacc	IgA
8	NB93	189.066	Unvacc	IgA
8	NB94	373.159	Unvacc	IgA
8	NB95	232.292	Unvacc	IgA
8	NC12	416.812	Unvacc	IgA
8	NC13	227.953	Unvacc	IgA
8	NC18	602.56	Unvacc	IgA
8	NC36	1605.52	Unvacc	IgA
12	NB85	138.127	Unvacc	IgA
12	NB87	155.648	Unvacc	IgA
12	NB88	468.54	Unvacc	IgA
12	NB93	353.858	Unvacc	IgA
12	NB94	419.376	Unvacc	IgA
12	NB95	195.003	Unvacc	IgA
12	NC12	480.241	Unvacc	IgA
12	NC13	175.165	Unvacc	IgA
12	NC18	480.153	Unvacc	IgA
12	NC36	712.648	Unvacc	IgA
16	NB85	105.404	Unvacc	IgA
16	NB87	98.6896	Unvacc	IgA
16	NB88	422.119	Unvacc	IgA
16	NB93	251.646	Unvacc	IgA
16	NB94	482.817	Unvacc	IgA
16	NB95	148.263	Unvacc	IgA
16	NC12	314.523	Unvacc	IgA
16	NC13	133.827	Unvacc	IgA
16	NC18	355.122	Unvacc	IgA
16	NC36	432.433	Unvacc	IgA
18	NB85	100.114	Unvacc	IgA
18	NB87	77.6053	Unvacc	IgA
18	NB88	325.124	Unvacc	IgA
18	NB93	185.446	Unvacc	IgA
18	NB95	117.791	Unvacc	IgA
18	NC12	197.42	Unvacc	IgA
18	NC13	103.586	Unvacc	IgA
18	NC18	406.055	Unvacc	IgA
18	NC36	493.663	Unvacc	IgA
0	NB89	3.58933	Vacc	IgA
0	NB99	1.79629	Vacc	IgA
0	NC02	59.2036	Vacc	IgA
0	NC11	6.86418	Vacc	IgA
0	PB24	6.05366	Vacc	IgA
1	NB89	6.34458	Vacc	IgA
1	NB89	2.91247	Vacc	IgA
1	NC02	165.259	Vacc	IgA
1	NC11	13.437	Vacc	IgA
1	PB24	40.3984	Vacc	IgA
3	NB89	13178.5	Vacc	IgA
3	NB89	1659.48	Vacc	IgA
3	NC02	6149.23	Vacc	IgA
3	NC11	5697.79	Vacc	IgA
3	PB24	5288.97	Vacc	IgA
6	NB89	1326.87	Vacc	IgA
6	NC02	894.741	Vacc	IgA
6	NC11	661.188	Vacc	IgA
6	PB24	1681.88	Vacc	IgA
8	NB89	650.606	Vacc	IgA
8	NB89	366.48	Vacc	IgA
8	NC11	457.489	Vacc	IgA
8	PB24	943.273	Vacc	IgA
12	NB89	249.356	Vacc	IgA
12	NB89	323.633	Vacc	IgA
12	NC02	498.796	Vacc	IgA
12	NC11	502.058	Vacc	IgA
16	NB89	150.14	Vacc	IgA
16	NB89	233.408	Vacc	IgA
16	NC02	629.286	Vacc	IgA
16	NC11	550.245	Vacc	IgA
18	NB89	131.428	Vacc	IgA
18	NB89	163.547	Vacc	IgA
18	NC02	568.599	Vacc	IgA
18	NC11	463.945	Vacc	IgA
18	PB24	799.183	Vacc	IgA
0	NB85	13.3466	Unvacc	IgG
0	NB87	725.062	Unvacc	IgG
0	NB88	39.9603	Unvacc	IgG
0	NB93	9.08072	Unvacc	IgG
0	NB94	7.99397	Unvacc	IgG
0	NB95	18.269	Unvacc	IgG
0	NC12	17.6615	Unvacc	IgG
0	NC13	135.729	Unvacc	IgG
0	NC18	11.1819	Unvacc	IgG
0	NC36	79.17	Unvacc	IgG
1	NC12	21.9068	Unvacc	IgG
1	NC18	28.6055	Unvacc	IgG
3	NB94	69855.8	Unvacc	IgG
3	NB95	64061.7	Unvacc	IgG
3	NC12	34871	Unvacc	IgG
3	NC13	43192.4	Unvacc	IgG
3	NC18	68705.1	Unvacc	IgG
6	NB85	25178.9	Unvacc	IgG
6	NB87	72077.7	Unvacc	IgG
6	NB88	111534	Unvacc	IgG
6	NB93	88678.3	Unvacc	IgG
6	NB94	112805	Unvacc	IgG
6	NB95	104984	Unvacc	IgG
6	NC12	101033	Unvacc	IgG
6	NC13	32017.3	Unvacc	IgG
6	NC18	72494.7	Unvacc	IgG
6	NC36	112279	Unvacc	IgG
8	NB85	18002.7	Unvacc	IgG
8	NB87	106559	Unvacc	IgG
8	NB88	106322	Unvacc	IgG
8	NB93	90383.5	Unvacc	IgG
8	NB94	111968	Unvacc	IgG
8	NB95	92896.7	Unvacc	IgG
8	NC12	106786	Unvacc	IgG
8	NC13	32206	Unvacc	IgG
8	NC18	114168	Unvacc	IgG
8	NC36	105661	Unvacc	IgG
12	NB85	18075	Unvacc	IgG
12	NB87	91494.2	Unvacc	IgG
12	NB88	104297	Unvacc	IgG
12	NB93	106566	Unvacc	IgG
12	NB94	112643	Unvacc	IgG
12	NB95	44547.6	Unvacc	IgG
12	NC12	98714.7	Unvacc	IgG
12	NC13	51555.3	Unvacc	IgG
12	NC18	91573.1	Unvacc	IgG
12	NC36	97021.6	Unvacc	IgG
16	NB85	19852.5	Unvacc	IgG
16	NB87	78966	Unvacc	IgG
16	NB88	83672.8	Unvacc	IgG
16	NB93	97881.4	Unvacc	IgG
16	NB94	115562	Unvacc	IgG
16	NB95	58232.4	Unvacc	IgG
16	NC12	97594.5	Unvacc	IgG
16	NC13	41083.6	Unvacc	IgG
16	NC18	107639	Unvacc	IgG
16	NC36	103944	Unvacc	IgG
18	NB85	19524.8	Unvacc	IgG
18	NB87	61845.1	Unvacc	IgG
18	NB88	102503	Unvacc	IgG
18	NB93	97404.4	Unvacc	IgG
18	NB95	52855.1	Unvacc	IgG
18	NC12	73624.2	Unvacc	IgG
18	NC13	33319.7	Unvacc	IgG
18	NC18	102746	Unvacc	IgG
18	NC36	95616.4	Unvacc	IgG
0	NB89	13.5054	Vacc	IgG
0	NB99	514.503	Vacc	IgG
0	NC02	11.7594	Vacc	IgG
0	NC11	7.57194	Vacc	IgG
0	PB24	10.6231	Vacc	IgG
1	NB89	60.5768	Vacc	IgG
1	NB99	758.854	Vacc	IgG
1	NC02	25.8357	Vacc	IgG
1	NC11	25.122	Vacc	IgG
1	PB24	9.89275	Vacc	IgG
3	NB89	67414.2	Vacc	IgG
3	NB99	64176.6	Vacc	IgG
3	NC02	25657.4	Vacc	IgG
3	NC11	70323.9	Vacc	IgG
3	PB24	22875.6	Vacc	IgG
6	NB89	64092.1	Vacc	IgG
6	NC02	45319.5	Vacc	IgG
6	PB24	68257.5	Vacc	IgG
8	NB89	105508	Vacc	IgG
8	NB99	92318.5	Vacc	IgG
8	PB24	97899.7	Vacc	IgG
12	NB89	75383.4	Vacc	IgG
12	NB99	82345.7	Vacc	IgG
12	NC02	22978.8	Vacc	IgG
16	NB89	49744.2	Vacc	IgG
16	NB99	88986.8	Vacc	IgG
16	NC02	17230.7	Vacc	IgG
16	NC11	123828	Vacc	IgG
18	NB99	57087.8	Vacc	IgG
18	NC02	16886	Vacc	IgG
0	NB85	1.98149	Unvacc	IgM
6	NB85	5.17485	Unvacc	IgM
8	NB85	3.33295	Unvacc	IgM
12	NB85	1.85136	Unvacc	IgM
16	NB85	1.77364	Unvacc	IgM
18	NB85	1.57227	Unvacc	IgM
0	NB87	1.36607	Unvacc	IgM
3	NB87	54.9093	Unvacc	IgM
6	NB87	9.95826	Unvacc	IgM
8	NB87	4.02463	Unvacc	IgM
12	NB87	1.91376	Unvacc	IgM
16	NB87	1.41269	Unvacc	IgM
18	NB87	1.21793	Unvacc	IgM
0	NB88	0.554295	Unvacc	IgM
6	NB88	152.48	Unvacc	IgM
8	NB88	80.1123	Unvacc	IgM
12	NB88	30.3716	Unvacc	IgM
16	NB88	12.9148	Unvacc	IgM
18	NB88	13.8512	Unvacc	IgM
0	NB93	3.61892	Unvacc	IgM
6	NB93	9.71233	Unvacc	IgM
8	NB93	7.68811	Unvacc	IgM
12	NB93	4.82019	Unvacc	IgM
16	NB93	3.06923	Unvacc	IgM
18	NB93	3.32765	Unvacc	IgM
0	NB94	1.03185	Unvacc	IgM
3	NB94	63.4646	Unvacc	IgM
6	NB94	13.1768	Unvacc	IgM
8	NB94	7.50386	Unvacc	IgM
12	NB94	3.08307	Unvacc	IgM
16	NB94	1.94278	Unvacc	IgM
0	NB95	3.13568	Unvacc	IgM
3	NB95	500.762	Unvacc	IgM
6	NB95	142.588	Unvacc	IgM
8	NB95	52.2663	Unvacc	IgM
12	NB95	18.9004	Unvacc	IgM
16	NB95	11.2504	Unvacc	IgM
18	NB95	9.15869	Unvacc	IgM
0	NC12	1.3741	Unvacc	IgM
1	NC12	2.49771	Unvacc	IgM
3	NC12	137.85	Unvacc	IgM
6	NC12	17.1928	Unvacc	IgM
8	NC12	8.45203	Unvacc	IgM
12	NC12	3.54871	Unvacc	IgM
16	NC12	2.07599	Unvacc	IgM
18	NC12	1.94028	Unvacc	IgM
0	NC13	7.24386	Unvacc	IgM
3	NC13	26.9689	Unvacc	IgM
6	NC13	6.92397	Unvacc	IgM
8	NC13	6.29956	Unvacc	IgM
12	NC13	4.9075	Unvacc	IgM
16	NC13	6.10746	Unvacc	IgM
18	NC13	7.05028	Unvacc	IgM
0	NC18	2.38753	Unvacc	IgM
1	NC18	7.79122	Unvacc	IgM
3	NC18	136.15	Unvacc	IgM
6	NC18	27.4269	Unvacc	IgM
8	NC18	14.3906	Unvacc	IgM
12	NC18	5.65555	Unvacc	IgM
16	NC18	2.88758	Unvacc	IgM
18	NC18	2.59361	Unvacc	IgM
0	NC36	1.50073	Unvacc	IgM
6	NC36	44.3933	Unvacc	IgM
8	NC36	20.6276	Unvacc	IgM
12	NC36	5.69921	Unvacc	IgM
16	NC36	3.24389	Unvacc	IgM
18	NC36	3.11695	Unvacc	IgM
0	NB89	0.80917	Vacc	IgM
1	NB89	3.0709	Vacc	IgM
3	NB89	125.502	Vacc	IgM
6	NB89	16.6518	Vacc	IgM
8	NB89	5.20042	Vacc	IgM
12	NB89	1.41736	Vacc	IgM
16	NB89	0.875675	Vacc	IgM
18	NB89	0.777474	Vacc	IgM
0	NB99	1.13708	Vacc	IgM
1	NB99	1.29187	Vacc	IgM
3	NB99	60.2124	Vacc	IgM
8	NB99	5.0622	Vacc	IgM
12	NB99	1.325	Vacc	IgM
16	NB99	0.516033	Vacc	IgM
18	NB99	0.759068	Vacc	IgM
0	NC02	0.693591	Vacc	IgM
1	NC02	1.92522	Vacc	IgM
3	NC02	72.7009	Vacc	IgM
6	NC02	8.91732	Vacc	IgM
12	NC02	2.42801	Vacc	IgM
16	NC02	1.9995	Vacc	IgM
18	NC02	2.02061	Vacc	IgM
0	NC11	1.7055	Vacc	IgM
1	NC11	4.20276	Vacc	IgM
3	NC11	187.37	Vacc	IgM
6	NC11	12.164	Vacc	IgM
8	NC11	4.9423	Vacc	IgM
12	NC11	2.28994	Vacc	IgM
16	NC11	2.0715	Vacc	IgM
18	NC11	2.11304	Vacc	IgM
0	PB24	0.424495	Vacc	IgM
1	PB24	0.714283	Vacc	IgM
3	PB24	124.07	Vacc	IgM
6	PB24	43.8682	Vacc	IgM
8	PB24	26.3238	Vacc	IgM
18	PB24	21.5684	Vacc	IgM

## Sheet: Figure 1d
Weeks	Samples	S1RBD	Vaccination	Immunoglobulin
0	NB85	37.7897	Unvacc	IgA
0	NB87	3.89459	Unvacc	IgA
0	NB88	3.19267	Unvacc	IgA
0	NB93	4.44312	Unvacc	IgA
0	NB94	6.35416	Unvacc	IgA
0	NB95	1.96543	Unvacc	IgA
0	NC12	19.748	Unvacc	IgA
0	NC13	31.9038	Unvacc	IgA
0	NC18	4.36202	Unvacc	IgA
0	NC36	109.238	Unvacc	IgA
1	NC12	59.2307	Unvacc	IgA
1	NC18	6.58263	Unvacc	IgA
3	NB87	568.883	Unvacc	IgA
3	NB94	3643.43	Unvacc	IgA
3	NB95	818.826	Unvacc	IgA
3	NC12	63688.7	Unvacc	IgA
3	NC13	480.494	Unvacc	IgA
6	NB85	284.304	Unvacc	IgA
6	NB87	85.3617	Unvacc	IgA
6	NB88	809.45	Unvacc	IgA
6	NB93	138.525	Unvacc	IgA
6	NB94	483.997	Unvacc	IgA
6	NB95	537.868	Unvacc	IgA
6	NC12	379.645	Unvacc	IgA
6	NC13	201.843	Unvacc	IgA
6	NC18	656.164	Unvacc	IgA
6	NC36	18787.1	Unvacc	IgA
8	NB85	127.939	Unvacc	IgA
8	NB87	131.601	Unvacc	IgA
8	NB88	676.093	Unvacc	IgA
8	NB93	132.203	Unvacc	IgA
8	NB94	349.719	Unvacc	IgA
8	NB95	142.22	Unvacc	IgA
8	NC12	244.221	Unvacc	IgA
8	NC13	196.624	Unvacc	IgA
8	NC18	424.307	Unvacc	IgA
8	NC36	2174.63	Unvacc	IgA
12	NB85	90.6485	Unvacc	IgA
12	NB87	77.6008	Unvacc	IgA
12	NB88	436.712	Unvacc	IgA
12	NB93	258.685	Unvacc	IgA
12	NB94	388.13	Unvacc	IgA
12	NB95	86.0273	Unvacc	IgA
12	NC12	251.27	Unvacc	IgA
12	NC13	179.766	Unvacc	IgA
12	NC18	372.838	Unvacc	IgA
12	NC36	657.231	Unvacc	IgA
16	NB85	69.7441	Unvacc	IgA
16	NB87	55.3767	Unvacc	IgA
16	NB88	346.437	Unvacc	IgA
16	NB93	168.341	Unvacc	IgA
16	NB94	428.026	Unvacc	IgA
16	NB95	53.8849	Unvacc	IgA
16	NC12	108.353	Unvacc	IgA
16	NC13	138.908	Unvacc	IgA
16	NC18	237.193	Unvacc	IgA
16	NC36	351.682	Unvacc	IgA
18	NB85	75.0927	Unvacc	IgA
18	NB87	36.0986	Unvacc	IgA
18	NB88	246.635	Unvacc	IgA
18	NB93	174.76	Unvacc	IgA
18	NB95	37.0268	Unvacc	IgA
18	NC12	63.6208	Unvacc	IgA
18	NC13	170.058	Unvacc	IgA
18	NC18	456.813	Unvacc	IgA
18	NC36	561.31	Unvacc	IgA
0	NB89	13.1787	Vacc	IgA
0	NB99	4.50686	Vacc	IgA
0	NC02	99.5452	Vacc	IgA
0	NC11	22.1102	Vacc	IgA
0	PB24	9.16587	Vacc	IgA
1	NB89	11.8572	Vacc	IgA
1	NB99	6.06969	Vacc	IgA
1	NC02	316.175	Vacc	IgA
1	NC11	29.1953	Vacc	IgA
1	PB24	75.9234	Vacc	IgA
3	NB99	1577.61	Vacc	IgA
3	NC11	4363.65	Vacc	IgA
3	PB24	12187.6	Vacc	IgA
6	NB89	2169.83	Vacc	IgA
6	NC02	1220.34	Vacc	IgA
6	NC11	584.651	Vacc	IgA
6	PB24	1981.1	Vacc	IgA
8	NB89	865.144	Vacc	IgA
8	NB99	295.574	Vacc	IgA
8	NC11	426.444	Vacc	IgA
8	PB24	968.985	Vacc	IgA
12	NB89	248.089	Vacc	IgA
12	NB99	297.803	Vacc	IgA
12	NC02	653.574	Vacc	IgA
12	NC11	496.445	Vacc	IgA
16	NB89	151.704	Vacc	IgA
16	NB99	178.131	Vacc	IgA
16	NC02	906.117	Vacc	IgA
16	NC11	432.797	Vacc	IgA
18	NB89	148.165	Vacc	IgA
18	NB99	180.168	Vacc	IgA
18	NC02	864.976	Vacc	IgA
18	NC11	395.617	Vacc	IgA
18	PB24	775.595	Vacc	IgA
0	NB85	26.3835	Unvacc	IgG
0	NB87	945.127	Unvacc	IgG
0	NB88	8.60478	Unvacc	IgG
0	NB93	17.8049	Unvacc	IgG
0	NB94	16.3647	Unvacc	IgG
0	NB95	123.533	Unvacc	IgG
0	NC12	94.1742	Unvacc	IgG
0	NC13	259.644	Unvacc	IgG
0	NC18	15.6475	Unvacc	IgG
0	NC36	24.8609	Unvacc	IgG
1	NC12	45.9531	Unvacc	IgG
1	NC18	18.1498	Unvacc	IgG
3	NB94	76261.6	Unvacc	IgG
3	NB95	33729.2	Unvacc	IgG
3	NC12	9353.5	Unvacc	IgG
3	NC13	8787.7	Unvacc	IgG
3	NC18	83521.4	Unvacc	IgG
6	NB85	11329.3	Unvacc	IgG
6	NB87	17306.4	Unvacc	IgG
6	NB88	118782	Unvacc	IgG
6	NB93	45675.3	Unvacc	IgG
6	NB94	93611.1	Unvacc	IgG
6	NB95	88281.5	Unvacc	IgG
6	NC12	28293.8	Unvacc	IgG
6	NC13	9954.89	Unvacc	IgG
6	NC18	77643.7	Unvacc	IgG
6	NC36	89183.8	Unvacc	IgG
8	NB85	5966.65	Unvacc	IgG
8	NB87	29784.9	Unvacc	IgG
8	NB88	77553.1	Unvacc	IgG
8	NB93	39526.6	Unvacc	IgG
8	NB94	80659.7	Unvacc	IgG
8	NB95	51342.6	Unvacc	IgG
8	NC12	26228.2	Unvacc	IgG
8	NC13	9757.79	Unvacc	IgG
8	NC18	88756.6	Unvacc	IgG
8	NC36	50847.9	Unvacc	IgG
12	NB85	4572.1	Unvacc	IgG
12	NB87	21014	Unvacc	IgG
12	NB88	54943.3	Unvacc	IgG
12	NB93	60914.6	Unvacc	IgG
12	NB94	80504.2	Unvacc	IgG
12	NB95	15574.4	Unvacc	IgG
12	NC12	16863.5	Unvacc	IgG
12	NC13	22668.9	Unvacc	IgG
12	NC18	28986.7	Unvacc	IgG
12	NC36	31322.6	Unvacc	IgG
16	NB85	5227.22	Unvacc	IgG
16	NB87	16727.5	Unvacc	IgG
16	NB88	33869.3	Unvacc	IgG
16	NB93	45529.4	Unvacc	IgG
16	NB94	90876.3	Unvacc	IgG
16	NB95	15448	Unvacc	IgG
16	NC12	17227.7	Unvacc	IgG
16	NC13	23216.9	Unvacc	IgG
16	NC18	43756	Unvacc	IgG
16	NC36	51507.1	Unvacc	IgG
18	NB85	5002.62	Unvacc	IgG
18	NB87	15349	Unvacc	IgG
18	NB88	39925.5	Unvacc	IgG
18	NB93	42380.8	Unvacc	IgG
18	NB95	12936.3	Unvacc	IgG
18	NC12	12494.7	Unvacc	IgG
18	NC13	15017.2	Unvacc	IgG
18	NC18	32438.8	Unvacc	IgG
18	NC36	29703.9	Unvacc	IgG
0	NB89	14.183	Vacc	IgG
0	NB99	12.9725	Vacc	IgG
0	NC02	41.9168	Vacc	IgG
0	NC11	90.1652	Vacc	IgG
0	PB24	26.6137	Vacc	IgG
1	NB89	111.72	Vacc	IgG
1	NB99	21.7421	Vacc	IgG
1	NC02	45.0643	Vacc	IgG
1	NC11	145.349	Vacc	IgG
1	PB24	31.7023	Vacc	IgG
3	NB89	63158.7	Vacc	IgG
3	NB99	32018.1	Vacc	IgG
3	NC02	9556.72	Vacc	IgG
3	NC11	77728.9	Vacc	IgG
3	PB24	19355.5	Vacc	IgG
6	NB89	49173.6	Vacc	IgG
6	NC02	19291.4	Vacc	IgG
6	PB24	64058.4	Vacc	IgG
8	NB89	46754.7	Vacc	IgG
8	NB99	28197.7	Vacc	IgG
8	PB24	42243.2	Vacc	IgG
12	NB89	23336.3	Vacc	IgG
12	NB99	25208.8	Vacc	IgG
12	NC02	5037.65	Vacc	IgG
16	NB89	11735	Vacc	IgG
16	NB99	22349.6	Vacc	IgG
16	NC02	3609.53	Vacc	IgG
16	NC11	136405	Vacc	IgG
18	NB99	13434.2	Vacc	IgG
18	NC02	4053.94	Vacc	IgG
0	NB85	0.737628	Unvacc	IgM
0	NB87	3.77756	Unvacc	IgM
0	NB88	1.12936	Unvacc	IgM
0	NB93	1.58594	Unvacc	IgM
0	NB94	0.980083	Unvacc	IgM
0	NB95	6.65419	Unvacc	IgM
0	NC12	2.95773	Unvacc	IgM
0	NC13	2.09662	Unvacc	IgM
0	NC18	2.08485	Unvacc	IgM
0	NC36	2.23238	Unvacc	IgM
1	NC12	4.54383	Unvacc	IgM
1	NC18	2.98979	Unvacc	IgM
3	NB87	22.2244	Unvacc	IgM
3	NB94	58.8234	Unvacc	IgM
3	NB95	407.504	Unvacc	IgM
3	NC12	100.179	Unvacc	IgM
3	NC13	24.3807	Unvacc	IgM
3	NC18	100.489	Unvacc	IgM
6	NB85	2.51981	Unvacc	IgM
6	NB87	5.1193	Unvacc	IgM
6	NB88	161.775	Unvacc	IgM
6	NB93	5.53817	Unvacc	IgM
6	NB94	10.318	Unvacc	IgM
6	NB95	170.371	Unvacc	IgM
6	NC12	10.0011	Unvacc	IgM
6	NC13	2.89325	Unvacc	IgM
6	NC18	13.5761	Unvacc	IgM
6	NC36	44.3933	Unvacc	IgM
8	NB85	1.01975	Unvacc	IgM
8	NB87	2.23064	Unvacc	IgM
8	NB88	74.4119	Unvacc	IgM
8	NB93	3.61502	Unvacc	IgM
8	NB94	5.61178	Unvacc	IgM
8	NB95	41.2181	Unvacc	IgM
8	NC12	6.76181	Unvacc	IgM
8	NC13	2.2676	Unvacc	IgM
8	NC18	7.49618	Unvacc	IgM
8	NC36	19.4631	Unvacc	IgM
12	NB85	0.403304	Unvacc	IgM
12	NB87	1.16784	Unvacc	IgM
12	NB88	31.1341	Unvacc	IgM
12	NB93	1.97044	Unvacc	IgM
12	NB94	2.20946	Unvacc	IgM
12	NB95	14.7836	Unvacc	IgM
12	NC12	3.33867	Unvacc	IgM
12	NC13	1.38759	Unvacc	IgM
12	NC18	3.08109	Unvacc	IgM
12	NC36	5.41612	Unvacc	IgM
16	NB85	0.278536	Unvacc	IgM
16	NB87	0.854294	Unvacc	IgM
16	NB88	14.6582	Unvacc	IgM
16	NB93	1.10475	Unvacc	IgM
16	NB94	1.22358	Unvacc	IgM
16	NB95	7.96262	Unvacc	IgM
16	NC12	2.46066	Unvacc	IgM
16	NC13	1.25776	Unvacc	IgM
16	NC18	1.71891	Unvacc	IgM
16	NC36	2.87415	Unvacc	IgM
18	NB85	0.376795	Unvacc	IgM
18	NB87	0.771285	Unvacc	IgM
18	NB88	15.0526	Unvacc	IgM
18	NB93	1.29851	Unvacc	IgM
18	NB95	7.39571	Unvacc	IgM
18	NC12	2.29173	Unvacc	IgM
18	NC13	1.29067	Unvacc	IgM
18	NC18	2.92268	Unvacc	IgM
18	NC36	3.34657	Unvacc	IgM
0	NB89	1.29944	Vacc	IgM
0	NB99	4.30774	Vacc	IgM
0	NC02	0.876812	Vacc	IgM
0	NC11	6.51152	Vacc	IgM
0	PB24	0.913097	Vacc	IgM
1	NB89	2.29526	Vacc	IgM
1	NB99	1.56335	Vacc	IgM
1	NC02	1.38893	Vacc	IgM
1	NC11	5.70284	Vacc	IgM
1	PB24	0.962138	Vacc	IgM
3	NB89	97.7254	Vacc	IgM
3	NB99	41.0866	Vacc	IgM
3	NC02	35.5081	Vacc	IgM
3	NC11	168.972	Vacc	IgM
3	PB24	76.5353	Vacc	IgM
6	NB89	14.7778	Vacc	IgM
6	NC02	4.97116	Vacc	IgM
6	NC11	7.18354	Vacc	IgM
6	PB24	24.0696	Vacc	IgM
8	NB89	4.44264	Vacc	IgM
8	NB99	3.05991	Vacc	IgM
8	NC11	2.66377	Vacc	IgM
8	PB24	12.3936	Vacc	IgM
12	NB89	1.08867	Vacc	IgM
12	NB99	0.886149	Vacc	IgM
12	NC02	1.20597	Vacc	IgM
12	NC11	1.11062	Vacc	IgM
16	NB89	0.652779	Vacc	IgM
16	NB99	0.561977	Vacc	IgM
16	NC02	1.09601	Vacc	IgM
16	NC11	1.20576	Vacc	IgM
18	NB89	0.671835	Vacc	IgM
18	NB99	0.918469	Vacc	IgM
18	NC02	1.213	Vacc	IgM
18	NC11	1.23696	Vacc	IgM
18	PB24	9.12931	Vacc	IgM

## Sheet: Figure 1e
Weeks	Samples	Nucleocaspid	Vaccination	Immunoglobulin
0	NB85	86.3777	Unvacc	IgA
6	NB85	256.295	Unvacc	IgA
8	NB85	173.681	Unvacc	IgA
12	NB85	97.749	Unvacc	IgA
16	NB85	87.8823	Unvacc	IgA
18	NB85	74.8535	Unvacc	IgA
0	NB87	211.256	Unvacc	IgA
3	NB87	1764.21	Unvacc	IgA
6	NB87	334.532	Unvacc	IgA
8	NB87	363.557	Unvacc	IgA
12	NB87	287.711	Unvacc	IgA
16	NB87	283.219	Unvacc	IgA
18	NB87	247.61	Unvacc	IgA
0	NB88	30.3639	Unvacc	IgA
6	NB88	818.548	Unvacc	IgA
12	NB88	270.782	Unvacc	IgA
16	NB88	211.408	Unvacc	IgA
18	NB88	161.335	Unvacc	IgA
0	NB93	235.29	Unvacc	IgA
6	NB93	340.991	Unvacc	IgA
8	NB93	363.064	Unvacc	IgA
12	NB93	401.166	Unvacc	IgA
16	NB93	256.036	Unvacc	IgA
18	NB93	184.541	Unvacc	IgA
0	NB94	17.9254	Unvacc	IgA
3	NB94	1271.31	Unvacc	IgA
6	NB94	230.896	Unvacc	IgA
8	NB94	142.189	Unvacc	IgA
12	NB94	91.6288	Unvacc	IgA
16	NB94	70.2895	Unvacc	IgA
0	NB95	96.6277	Unvacc	IgA
3	NB95	2676.09	Unvacc	IgA
6	NB95	371.291	Unvacc	IgA
8	NB95	289.326	Unvacc	IgA
12	NB95	267.804	Unvacc	IgA
16	NB95	150.009	Unvacc	IgA
18	NB95	228.047	Unvacc	IgA
0	NC12	15.7437	Unvacc	IgA
1	NC12	19.78	Unvacc	IgA
3	NC12	92265.6	Unvacc	IgA
6	NC12	192.197	Unvacc	IgA
8	NC12	127.147	Unvacc	IgA
12	NC12	81.0482	Unvacc	IgA
16	NC12	37.4107	Unvacc	IgA
18	NC12	22.9777	Unvacc	IgA
0	NC13	27.0841	Unvacc	IgA
3	NC13	1333.04	Unvacc	IgA
6	NC13	194.238	Unvacc	IgA
8	NC13	132.438	Unvacc	IgA
12	NC13	110.421	Unvacc	IgA
16	NC13	74.9994	Unvacc	IgA
18	NC13	55.7178	Unvacc	IgA
0	NC18	106.32	Unvacc	IgA
1	NC18	311.256	Unvacc	IgA
3	NC18	85174.5	Unvacc	IgA
6	NC18	6867.61	Unvacc	IgA
8	NC18	5438.37	Unvacc	IgA
12	NC18	3674.17	Unvacc	IgA
16	NC18	2264.03	Unvacc	IgA
18	NC18	119.706	Unvacc	IgA
0	NC36	114.259	Unvacc	IgA
6	NC36	487.914	Unvacc	IgA
8	NC36	572.167	Unvacc	IgA
12	NC36	266.768	Unvacc	IgA
16	NC36	109.713	Unvacc	IgA
18	NC36	155.432	Unvacc	IgA
0	NB89	55.249	Vacc	IgA
1	NB89	54.2981	Vacc	IgA
3	NB89	6631.74	Vacc	IgA
6	NB89	443.958	Vacc	IgA
8	NB89	281.873	Vacc	IgA
12	NB89	140.015	Vacc	IgA
16	NB89	103.192	Vacc	IgA
18	NB89	71.3235	Vacc	IgA
0	NB99	21.3028	Vacc	IgA
1	NB99	16.8803	Vacc	IgA
3	NB99	475.162	Vacc	IgA
8	NB99	105.762	Vacc	IgA
12	NB99	48.7951	Vacc	IgA
16	NB99	50.2244	Vacc	IgA
18	NB99	30.3461	Vacc	IgA
0	NC02	37.4605	Vacc	IgA
1	NC02	26.907	Vacc	IgA
3	NC02	315.442	Vacc	IgA
6	NC02	54.2478	Vacc	IgA
12	NC02	40.093	Vacc	IgA
16	NC02	47.8895	Vacc	IgA
18	NC02	25.9253	Vacc	IgA
0	NC11	32.5833	Vacc	IgA
3	NC11	3847.07	Vacc	IgA
6	NC11	306.541	Vacc	IgA
8	NC11	342.919	Vacc	IgA
12	NC11	282.825	Vacc	IgA
16	NC11	247.227	Vacc	IgA
18	NC11	183.386	Vacc	IgA
0	PB24	51.4908	Vacc	IgA
1	PB24	92.1513	Vacc	IgA
3	PB24	6300.75	Vacc	IgA
6	PB24	595.12	Vacc	IgA
8	PB24	266.383	Vacc	IgA
18	PB24	272.925	Vacc	IgA
0	NB85	9.26062	Unvacc	IgG
6	NB85	413.666	Unvacc	IgG
8	NB85	189.925	Unvacc	IgG
12	NB85	82.2615	Unvacc	IgG
16	NB85	49.7131	Unvacc	IgG
18	NB85	45.2467	Unvacc	IgG
0	NB87	0.48613	Unvacc	IgG
6	NB87	1480.19	Unvacc	IgG
8	NB87	1465.79	Unvacc	IgG
12	NB87	570.889	Unvacc	IgG
16	NB87	344.957	Unvacc	IgG
18	NB87	234.413	Unvacc	IgG
0	NB88	0.376498	Unvacc	IgG
6	NB88	2179.15	Unvacc	IgG
8	NB88	1825.04	Unvacc	IgG
12	NB88	880.611	Unvacc	IgG
16	NB88	421.792	Unvacc	IgG
18	NB88	504.845	Unvacc	IgG
0	NB93	19.392	Unvacc	IgG
6	NB93	2018.37	Unvacc	IgG
8	NB93	1153.01	Unvacc	IgG
12	NB93	578.491	Unvacc	IgG
16	NB93	322.753	Unvacc	IgG
18	NB93	336.33	Unvacc	IgG
0	NB94	0.357951	Unvacc	IgG
3	NB94	891.903	Unvacc	IgG
6	NB94	2195.43	Unvacc	IgG
8	NB94	1766.71	Unvacc	IgG
12	NB94	954.088	Unvacc	IgG
16	NB94	841.957	Unvacc	IgG
0	NB95	0.451138	Unvacc	IgG
3	NB95	937.019	Unvacc	IgG
6	NB95	2175.04	Unvacc	IgG
8	NB95	2014.11	Unvacc	IgG
12	NB95	743.425	Unvacc	IgG
16	NB95	756.638	Unvacc	IgG
18	NB95	516.396	Unvacc	IgG
0	NC12	1.06042	Unvacc	IgG
1	NC12	2.67205	Unvacc	IgG
3	NC12	848.039	Unvacc	IgG
6	NC12	1424.55	Unvacc	IgG
8	NC12	815.979	Unvacc	IgG
12	NC12	280.92	Unvacc	IgG
16	NC12	194.735	Unvacc	IgG
18	NC12	169.752	Unvacc	IgG
0	NC13	0.479938	Unvacc	IgG
3	NC13	655.232	Unvacc	IgG
6	NC13	415.568	Unvacc	IgG
8	NC13	231.667	Unvacc	IgG
12	NC13	121.668	Unvacc	IgG
16	NC13	45.7542	Unvacc	IgG
18	NC13	31.7641	Unvacc	IgG
0	NC18	6.84794	Unvacc	IgG
1	NC18	8.64997	Unvacc	IgG
3	NC18	955.372	Unvacc	IgG
6	NC18	947.491	Unvacc	IgG
8	NC18	2209.36	Unvacc	IgG
12	NC18	867.716	Unvacc	IgG
16	NC18	858.817	Unvacc	IgG
18	NC18	34.4669	Unvacc	IgG
0	NC36	0.376234	Unvacc	IgG
6	NC36	427.125	Unvacc	IgG
8	NC36	189.46	Unvacc	IgG
12	NC36	59.0929	Unvacc	IgG
16	NC36	46.195	Unvacc	IgG
18	NC36	26.3278	Unvacc	IgG
0	NB89	1.23971	Vacc	IgG
1	NB89	1.47142	Vacc	IgG
3	NB89	904.199	Vacc	IgG
6	NB89	810.748	Vacc	IgG
8	NB89	1162.77	Vacc	IgG
12	NB89	316.796	Vacc	IgG
16	NB89	108.347	Vacc	IgG
0	NB99	0.552547	Vacc	IgG
1	NB99	0.371074	Vacc	IgG
3	NB99	854.818	Vacc	IgG
8	NB99	406.052	Vacc	IgG
12	NB99	218.938	Vacc	IgG
16	NB99	212.511	Vacc	IgG
18	NB99	100.612	Vacc	IgG
0	NC02	0.694493	Vacc	IgG
1	NC02	0.339671	Vacc	IgG
3	NC02	771.685	Vacc	IgG
6	NC02	506.77	Vacc	IgG
12	NC02	82.5499	Vacc	IgG
16	NC02	47.1951	Vacc	IgG
18	NC02	41.1231	Vacc	IgG
0	NC11	1.17842	Vacc	IgG
1	NC11	1.12044	Vacc	IgG
3	NC11	929.341	Vacc	IgG
16	NC11	2021.58	Vacc	IgG
0	PB24	1.81612	Vacc	IgG
1	PB24	1.65535	Vacc	IgG
3	PB24	903.546	Vacc	IgG
6	PB24	872.214	Vacc	IgG
8	PB24	753.576	Vacc	IgG
0	NB87	37.1249	Unvacc	IgM
3	NB87	849.081	Unvacc	IgM
6	NB87	131.808	Unvacc	IgM
8	NB87	49.3852	Unvacc	IgM
12	NB87	40.1641	Unvacc	IgM
16	NB87	31.0478	Unvacc	IgM
18	NB87	26.8928	Unvacc	IgM
0	NB88	22.9486	Unvacc	IgM
6	NB88	106.124	Unvacc	IgM
8	NB88	54.3999	Unvacc	IgM
12	NB88	28.9923	Unvacc	IgM
16	NB88	35.1273	Unvacc	IgM
18	NB88	44.7398	Unvacc	IgM
0	NB93	482.256	Unvacc	IgM
6	NB93	423.13	Unvacc	IgM
8	NB93	488.085	Unvacc	IgM
12	NB93	566.24	Unvacc	IgM
16	NB93	462.21	Unvacc	IgM
18	NB93	403.093	Unvacc	IgM
0	NB94	86.6775	Unvacc	IgM
3	NB94	501.477	Unvacc	IgM
6	NB94	103.285	Unvacc	IgM
8	NB94	59.5713	Unvacc	IgM
12	NB94	50.3116	Unvacc	IgM
16	NB94	58.4318	Unvacc	IgM
0	NB95	91.2737	Unvacc	IgM
3	NB95	3034.71	Unvacc	IgM
6	NB95	215.286	Unvacc	IgM
8	NB95	177.945	Unvacc	IgM
12	NB95	121.94	Unvacc	IgM
16	NB95	85.5243	Unvacc	IgM
18	NB95	86.8907	Unvacc	IgM
0	NC12	81.1517	Unvacc	IgM
1	NC12	137.641	Unvacc	IgM
3	NC12	1537.02	Unvacc	IgM
6	NC12	99.2142	Unvacc	IgM
8	NC12	80.6871	Unvacc	IgM
12	NC12	136.555	Unvacc	IgM
16	NC12	99.5879	Unvacc	IgM
18	NC12	83.6189	Unvacc	IgM
0	NC13	162.679	Unvacc	IgM
3	NC13	363.78	Unvacc	IgM
6	NC13	355.31	Unvacc	IgM
8	NC13	409.57	Unvacc	IgM
12	NC13	377.966	Unvacc	IgM
18	NC13	208.266	Unvacc	IgM
0	NC18	44.3466	Unvacc	IgM
1	NC18	57.6032	Unvacc	IgM
3	NC18	1644.75	Unvacc	IgM
6	NC18	266.478	Unvacc	IgM
8	NC18	171.063	Unvacc	IgM
12	NC18	72.1612	Unvacc	IgM
16	NC18	43.8549	Unvacc	IgM
18	NC18	24.6834	Unvacc	IgM
0	NC36	39.7731	Unvacc	IgM
6	NC36	96.1097	Unvacc	IgM
8	NC36	76.458	Unvacc	IgM
12	NC36	44.7986	Unvacc	IgM
16	NC36	29.7475	Unvacc	IgM
18	NC36	32.6983	Unvacc	IgM
0	NC85	10.576	Unvacc	IgM
6	NC85	21.1845	Unvacc	IgM
8	NC85	15.7276	Unvacc	IgM
12	NC85	8.21143	Unvacc	IgM
16	NC85	9.00784	Unvacc	IgM
18	NC85	10.3754	Unvacc	IgM
0	NB89	13.7307	Vacc	IgM
1	NB89	34.23	Vacc	IgM
3	NB89	579.567	Vacc	IgM
6	NB89	87.0314	Vacc	IgM
8	NB89	34.5084	Vacc	IgM
12	NB89	20.9473	Vacc	IgM
16	NB89	9.57324	Vacc	IgM
18	NB89	14.9372	Vacc	IgM
0	NB99	51.4869	Vacc	IgM
1	NB99	34.6152	Vacc	IgM
3	NB99	637.295	Vacc	IgM
8	NB99	101.251	Vacc	IgM
12	NB99	83.5536	Vacc	IgM
16	NB99	84.7795	Vacc	IgM
18	NB99	104.751	Vacc	IgM
0	NC02	45.533	Vacc	IgM
1	NC02	58.1275	Vacc	IgM
3	NC02	176.694	Vacc	IgM
6	NC02	47.282	Vacc	IgM
12	NC02	32.9571	Vacc	IgM
16	NC02	34.9881	Vacc	IgM
18	NC02	42.9311	Vacc	IgM
0	NC11	78.9693	Vacc	IgM
1	NC11	77.9349	Vacc	IgM
3	NC11	1346.98	Vacc	IgM
6	NC11	165.459	Vacc	IgM
8	NC11	77.3734	Vacc	IgM
12	NC11	37.2803	Vacc	IgM
16	NC11	29.0901	Vacc	IgM
18	NC11	35.1932	Vacc	IgM
0	PB24	24.5459	Vacc	IgM
1	PB24	60.6885	Vacc	IgM
3	PB24	1116.99	Vacc	IgM
6	PB24	196.865	Vacc	IgM
8	PB24	82.6157	Vacc	IgM
18	PB24	70.0592	Vacc	IgM

## Sheet: Figure 1f
Spike IgG (Log2 AU/ml) - Unvaccinated
BL	Wk3
2.99891	16.0921
4.19132	15.9672
4.14253	15.0897
7.08458	15.3985
3.48309	16.0681
Spike IgG (Log2 AU/ml) - Vaccinated
BL	Wk3
3.75547	16.0408
9.00704	15.9698
3.55574	14.6471
2.92066	16.1017
3.40914	14.4815

## Sheet: Figure 1g
Spike IgA (Log2 AU/ml) - Unvaccinated
BL	Wk3
1.63031	10.4524
0.176812	10.2934
2.94982	12.7953
1.78634	10.8694
1.30462	12.8308
Spike IgA (Log2 AU/ml) - Vaccinated
BL	Wk3
1.84371	13.6859
0.845021	10.6965
5.88761	12.5862
2.77909	12.4762
2.59781	12.3688

## Sheet: Figure 1h
S1RBD IgG (Log2 AU/ml) - unvaccinated
BL	Wk3
4.03251	16.2187
6.94875	15.0417
6.55726	13.1913
8.02039	13.1013
3.96786	16.3499
S1RBD IgG (Log2 AU/ml) - Vaccinated
BL	Wk3
3.82609	15.9467
3.69738	14.9666
5.38946	13.2223
6.4945	16.2462
4.7341	14.2405

## Sheet: Figure 1i
S1RBD IgA (Log2 AU/ml) - Unvaccinated
BL	Wk3
1.96147	9.15199
2.6677	11.8311
0.974845	9.67741
4.30364	15.9587
4.99566	8.90837
S1RBD IgA (Log2 AU/ml) - Vaccinated
BL	Wk3
2.17212	10.6235
4.46664	12.0913
3.19627	13.5731

## Sheet: Figure 1j
Weeks	Unvaccinated										Vaccinated
BL	59.1	26.2	50.9	59.1	13	39.6	31.781	24.923				31.4	44.4	26.08	35	28.1
1	53.031	43.67	52.32	27.78	32.65	45.143	56.92	52.77	61.1	52.716		48.7	47.97	54.26	46.17	47.68
4	57	41.314	52.78	55	50.39	54.66	59.97	49.6	66.6	50.7		49.9	76.69	61.57	54.043	55.051
8	52.6	60.556	58.23	73.64	69.22	75.33	69.54	47.69	67.333	48.855		52.846	56.53	56.851	63.86	59.104
12	66.015	69.14	57.5	67.338	47.02	49.442	61.78	41.681	56.552	55.6		63.57	56.3	47.13	35.3
18	60	40.8	52.2	68.84	64.514	57.724	62.36	71.457	72.304	49.44		42.3	52.2	45.1	39.5	68.4

## Sheet: Figure 1k
Weeks	Unvaccinated										Vaccinated
BL	77.5	45.8	70.3	77.9	56.2	48.9	46.363	37.11				41.2	47.2	34.4	50.5	39.3
1	69	54.1	69.42	50.7	52.3	65.1	75.82	74.222	76.78	73.507		62.2	65.658	71.65	63.77	82.26
4	76.553	56.735	67.15	65.9	70.863	60.99	73.25	70.56	76.549	72.72		60.95	89.35	90.96	67.025	62.75
8	65.038	70.3	71.7	93.38	86.63	88.52	87.5	68.04	90.48	59.23		63.873	64.2	61.751	91.03	67.97
12	78.94	79.41	76.38	76.569	66.06	67.2	67.241	71.07	60.04	65.04		73.53	62.8	47.2	49.63
18	59.5	39.314	57	74.6	73.64	74	67.805	81.7	76.104	68.14		51.7	47.5	64.6	47.99	73.6

[truncated: 36 more sheets: Figure 1l, Figure 2a, Figure 2b, Figure 2c, Figure 2d, Figure 2e, Figure 2f, Figure 2g, Figure 2h, Figure 2i, Figure 3a, Figure 3b, Figure 3c, Figure 4a, Figure 4b, Figure 4c, Figure 4d, Figure 4e, Figure 4f, Figure 5p …]
